# Supplementary material for: Characterization of brewer's spent grain extracts by tandem mass spectrometry and HPLC‐DAD: Ferulic acid dehydrodimers, phenolamides, and oxylipins
Source: Food Sci Nutr. 2022 Dec 21;11(5):2298–320. doi: 10.1002/fsn3.3178 (PMC10171517; doi:10.1002/fsn3.3178)
Supplement: Supplementary file 1 — Appendix S1: [file FSN3-11-2298-s001.zip]

Archive with 19 entries (19 files):
- FSN3_3178_Suppl B_Fig 1a.tif
- FSN3_3178_Suppl B_Fig 1b.tif
- FSN3_3178_Suppl B_Fig 2a.tif
- FSN3_3178_Suppl B_Fig 2b.tif
- FSN3_3178_Suppl B_Fig 3a.tif
- FSN3_3178_Suppl B_Fig 3b.tif
- FSN3_3178_Suppl B_Fig 4a.tif
- FSN3_3178_Suppl B_Fig 4b.tif
- FSN3_3178_Suppl B_Fig 5a.tif
- FSN3_3178_Suppl B_Fig 5b.tif
- FSN3_3178_Suppl C_Fig 6.tif
- FSN3_3178_Suppl D_Fig 7a.tif
- FSN3_3178_Suppl D_Fig 7b.tif
- FSN3_3178_Suppl D_Fig 8a.tif
- FSN3_3178_Suppl D_Fig 8b.tif
- FSN3_3178_Supplement A.docx
- FSN3_3178_Supplements B.docx
- FSN3_3178_Supplements C.docx
- FSN3_3178_Supplements D.docx
